# Supplementary material for: Rapid Low-Cost Microarray-Based Genotyping for Genetic Screening in Primary Immunodeficiency
Source: Front Immunol. 2020 Apr 15;11:614. doi: 10.3389/fimmu.2020.00614 (PMC7179678; doi:10.3389/fimmu.2020.00614)
Supplement: Supplementary file 1 [file Table_1.xlsx]

## Sheet: Table E1 Previously diagnosed
Table E1: Molecular diagnosis by conventational methods and customized GSA in the 60 PID patients with known genetic defects
Molecular diagnosis by conventional methods					FIRST RUN of GSA array									SECOND RUN of GSA array									Validation of novel SNV
					CNV Analysis (PID Genes Only)					SNV Analysis				CNV Analysis (PID Genes Only)					SNV Analysis
Sample ID	Gender	Molecular diagnosis	Zygosity	Clinical Diagnosis	Call Rate	Gender called By Array	Consanguinity	Gene Symbol	Event	Gene Symbol	Nucleotide Change	gnomAD frequency	Zygosity	Call Rate	Gender called By Array	Consanguinity	Gene Symbol	Event	Gene Symbol	Nucleotide Change	gnomAD frequency	Zygosity	Sanger result	Included in diagnostic yield
1	Male	NFKBIA (c.95G>T)	Heterozygous	EDA-ID	0.998215	Male	No	-	-	NFKBIA	c.95G>T	-	Heterozygous	0.996561	Male	No	MGAM	Homozygous Copy Loss	NFKBIA	c.95G>T	-	Heterozygous	-	Yes
2	Female	CD19 (c.972insA)	Homozygous	Antibody deficiency	0.996491	Female	Yes	-	-	CD19	c.971dupA	-	Homozygous	0.995561	Female	Yes	ATM	CN Loss	CD19	c.971dupA	-	Homozygous	-	Yes
3	Male	XIAP (Hemizygous deletion)	Hemizygous	XLP type 2	0.999202	Male	No	XIAP	Hemizygous Copy Loss	-	-	-	-	0.998231	Male	No	XIAP	Hemizygous Copy Loss	-	-	-	-	-	Yes
4	Male	BTK (c.1081T>C)	Hemizygous	XLA	0.999026	Male	No	-	-	BTK BTK	c.1081_1083delTAC c.1081T>G	- -	Hemizygous Hemizygous	0.997961	Male	No	-	-	BTK BTK	c.1081_1083delTAC c.1081T>G	- -	Hemizygous Hemizygous	-	Yes
5	Male	TNFRSF13B (c.310T>C)	Heterozygous	CVID	0.998674	Male	No	-	-	TNFRSF13B	c.310T>C	0.003475	Heterozygous	0.996282	Male	No	-	-	-	-	-	-	-	Yes
6	Female	DCLRE1C (Homozygous Deletion)	Homozygous	T-B-NK+SCID	0.996498	Female	Yes	SI ATM DCLRE1C	CN Loss CN Loss Homozygous Copy Loss	-	-	-	-	0.990876	Female	Yes	ATM DCLRE1C	CN Loss Homozygous Copy Loss	DCLRE1C	c.917+1G>A	-	Heterozygous	-	Yes
7	Male	CD79A (c.353insT) CD79A (c.380-2A>G)	Heterozygous Heterozygous	ARA	0.999273	Male	No	-	-	CD79A	c.380-2A>G	-	Heterozygous	0.997619	Male	No	-	-	CD79A	c.380-2A>G	-	Heterozygous	-	No
8	Female	INFGR1 (c.254G>A)	Homozygous	MSMD	0.996434	Female	Yes	ATM	CN Loss	IFNGR1	c.254G>A	-	Homozygous	0.995585	Female	Yes	ATM	CN Loss	AIRE IFNGR1	c.1322C>T c.254G>A	0.001399 -	Heterozygous Homozygous	AIRE c.1322C>T	Yes
9	Female	LIG4 (c.1298_1300delAAC)	Homozygous	DNA Ligase 4 deficiency	0.99446	Female	Yes	-	-	LIG4 PRKCD	c.1298_1300delAAC c.1528G>A	- 0.000003981	Homozygous Heterozygous	0.991617	Female	Yes	-	-	LIG4	c.1298_1300delAAC	-	Homozygous	PRKCD variant not validated	Yes
10	Male	WAS (c.323_332delCCACCCCCAC)	Hemizygous	WAS	0.999093	Male	No	-	-	WAS	c.336delC	-	Hemizygous	0.998302	Male	No	WAS	Hemizygous Copy Loss	WAS	c.336delC	-	Hemizygous	-	Yes
11	Male	AIRE (c.769C>T)	Homozygous	APECED	0.999167	Male	No	-	-	AIRE	c.769C>T	0.0007799	Homozygous	0.996267	Male	No	-	-	AIRE	c.769C>T	0.0007799	Homozygous	-	Yes
12	Female	CD81 (c.561+1G>A)	Homozygous	Antibody deficiency	0.996133	Female	Yes	-	-	CD81 TAP2	c.561+1G>A c.658C>T	- 0.000004054	Homozygous Heterozygous	0.995447	Female	Yes	-	-	CD81	c.561+1G>A	-	Homozygous	TAP2 c.658 C>A	Yes
13	Male	SH2D1A (c.86A>G)	Hemizygous	XLP type 1	0.998116	Male	No	SH2D1A	Hemizygous Copy Loss	SH2D1A	c.86A>G	-	Hemizygous	0.99812	Male	No	SH2D1A	Hemizygous Copy Loss	SH2D1A	c.86A>G	-	Hemizygous	-	Yes
14	Female	CD3G (c.80-1G>C)	Homozygous	CD3 deficiency	0.996311	Female	Yes	-	-	CD3G	c.80-1G>C	3.584e-05	Homozygous	0.996061	Female	Yes	-	-	CD3G	c.80-1G>C	0.00003584	Homozygous	-	Yes
15	Female	IL10RA (c.585delT)	Homozygous	VEO-IBD	0.995718	Female	Yes	-	-	IL10RA	c.585delT	-	Homozygous	0.995453	Female	Yes	-	-	IL10RA	c.585delT	-	Homozygous	-	Yes
16	Male	RAG1 (c.2867T>C)	Homozygous	Omenn Syndrome	0.99445	Male	Yes	-	-	RAG1 C6	c.2867T>C c.828delG	0.00003196 -	Homozygous Heterozygous	0.949771	Male	Yes	-	-	-	-	-	-	C6 c.823 G>T	Yes
17	Female	CD27 (c.287T>C)	Homozygous	Persistent EBV infection	0.996539	Female	Yes	-	-	CD27 TNFRSF13B	c.287G>A c.61+1G>T	- -	Homozygous Heterozygous	0.992292	Female	Yes	-	-	CD27 TNFRSF13B	c.287G>A c.61+1G>T	- -	Homozygous Heterozygous	TNFRSF13B c.61+1 G>A	Yes
18	Female	ELANE (c.659G>A)	Heterozygous	SCN	0.996572	Female	No	-	-	ELANE	c.659G>A	3.187e-05	Heterozygous	0.995302	Female	No	-	-	ELANE	c.659G>A	0.00003187	Heterozygous	-	Yes
19	Female	PIK3CD (c.1573G>A)	Heterozygous	CVID	0.996088	Female	No	-	-	PIK3CD	c.1573G>A	-	Heterozygous	0.994989	Female	No	-	-	PIK3CD	c.1573G>A	-	Heterozygous	-	Yes
20	Female	RFXANK (c.304G>T) RFXANK (c.634C>T)	Heterozygous Heterozygous	MHC class II deficiency	0.996056	Female	No	-	-	RFXANK RFXANK NBN	c.304G>T c.634C>T c.283G>A	0.000003982 0.000007982 0.001726	Heterozygous Heterozygous Heterozygous	0.995982	Female	No	-	-	RFXANK RFXANK NBN	c.304G>T c.634C>T c.283G>A	0.000003982 0.000007982 0.001726	Heterozygous Heterozygous Heterozygous	No DNA available	Yes
21	Male	PIK3CD (c.3061G>A)	Heterozygous	APDS	0.998718	Male	No	-	-	PIK3CD	c.3061G>A	-	Heterozygous	0.997796	Male	No	-	-	PIK3CD	c.3061G>A	-	Heterozygous	-	Yes
22	Male	RAG1 (c.256_257delAA)	Homozygous	Omenn Syndrome	0.997673	Male	Yes	NBN	CN Loss	RAG1	c.256_257delAA	-	Homozygous	0.982241	Male	Yes	-	-	RAG1	c.256_257delAA	-	Homozygous	-	Yes
23	Male	CR2 (c.424C>T) CR2 (c.2777_2778delTA)	Heterozygous Heterozygous	CD21 deficiency	0.998523	Male	No	-	-	CR2 CR2	c.424C>T c.2777_2778delTA	0.00006691 -	Heterozygous Heterozygous	0.997046	Male	No	-	-	CR2 CR2	c.424C>T c.2777_2778delTA	0.00006691 -	Heterozygous Heterozygous	-	Yes
24	Male	RAG1 (c.433delG) RAG1 (c.2326C>T)	Heterozygous Heterozygous	Omenn Syndrome	0.997458	Male	Yes	-	-	C8B RAG1 APOB	c.1282C>T c.2326C>T c.2068-4T>A	0.001125 0.000003981 0.001265	Heterozygous Heterozygous Heterozygous	0.997972	Male	Yes	TERT	CN Gain	RAG1 APOB	c.2326C>T c.2068-4T>A	0.000003981 0.001265	Heterozygous Heterozygous	C8B c.1282C>T APOB c.2068-4T>A	No
25	Male	IL2RG (c.664C>T)	Hemizygous	SCID	0.996327	Male	No	TERT ATM	CN Loss	IL2RG	c.664C>T	-	Hemizygous	0.996485	Male	No	TERT ATM	CN Loss CN Loss	IL2RG	c.664C>T	-	Hemizygous	-	Yes
26	Female	GATA2 (c.1082G>A)	Heterozygous	CVID	0.99485	Female	No	-	Trisomy 8	AIRE GATA2 GATA2	c.901G>A c.1082G>A c.1082G>T	0.001059 - -	Heterozygous Heterozygous Heterozygous	0.994722	Female	No	-	Trisomy 8	AIRE GATA2 GATA2	c.901G>A c.1082G>A c.1082G>T	0.001059 - -	Heterozygous Heterozygous Heterozygous	AIRE c.901G>A	Yes
27	Female	DCLRE1C (Homozygous Deletion)	Homozygous	T-B-NK+SCID	0.995567	Female	Yes	DCLRE1C, MEIG1, DCLRE1CP1, ACBD7-DCLRE1CP1	Homozygous Copy Loss	-	-	-	-	0.995837	Female	Yes	DCLRE1C, MEIG1, DCLRE1CP1, ACBD7-DCLRE1CP1	Homozygous Copy Loss	-	-	-	-	-	Yes
28	Male	BTK (c.1691C>T)	Hemizygous	XLA	0.998814	Male	No	-	-	BTK	c.1694C>T	-	Hemizygous	0.945234	Male	No	-	-	-	-	-	-	-	Yes
29	Male	PIK3R1 (c.1425+2A>T)	Heterozygous	Combined immunodeficiency	0.998404	Male	No	-	-	PIK3R1	c.1425+2T>A	-	Heterozygous	0.995062	Male	No	-	-	PIK3R1	c.1425+2T>A	-	Heterozygous	-	Yes
30	Male	BTK (c.753G>A)	Hemizygous	XLA	0.998317	Male	No	-	-	BTK TAZ	c.753G>A c.873delG	- -	Hemizygous Hemizygous	0.996876	Male	No	SERPING1	CN Gain	BTK TAZ	c.753G>A c.873delG	- -	Hemizygous Hemizygous	TAZ c.873 G>A	Yes
31	Male	CD40LG (c.527C>T)	Hemizygous	HIGM syndrome	0.99785	Male	No	-	-	PIK3R1 CD40LG	c.1993G>A c.527C>T	0.00002001 -	Heterozygous Hemizygous	0.997664	Male	No	-	-	PIK3R1 CD40LG	c.1993G>A c.527C>T	0.00002001 -	Heterozygous Hemizygous	PIK3R1 c.1993G>A	Yes
32	Male	IKBKG (c.505G>A)	Hemizygous	CVID	0.999077	Male	No	-	-	-	-	-	-	0.998219	Male	No	-	-	-	-	-	-	-	No
33	Male	XIAP (c.968G>A)	Hemizygous	XLP type 2	0.998857	Male	No	-	-	-	-	-	-	-	-	-	-	-	-	-	-	-	-	No
34	Female	IGHM (Homozygous Deletion)	Homozygous	ARA	0.99684	Female	Yes	-	-	-	-	-	-	-	-	-	-	-	-	-	-	-	-	No
35	Male	GATA2 (c.599_600insG)	Heterozygous	Immunodeficiency with bone marrow failure	0.997798	Male	No	-	-	-	-	-	-	-	-	-	-	-	-	-	-	-	-	No
36	Male	CD40LG (c.302delA)	Hemizygous	HIGM syndrome	0.998006	Male	Yes	MGAM	Homozygous Copy Loss	-	-	-	-	-	-	-	-	-	-	-	-	-	-	No
37	Female	DCLRE1C (c.103C>G)	Homozygous	T-B-NK+SCID	0.995457	Female	Yes	-	-	-	-	-	-	-	-	-	-	-	-	-	-	-	-	No
38	Male	IL7R (c.898_902delCCTGA)	Homozygous	T-B+NK+SCID	0.998561	Male	No	-	-	VPS13B	c.8978A>G	0.003096	Heterozygous	-	-	-	-	-	-	-	-	-	VSP13B c.8978A>G	No
39	Female	STAT3 (c.1079A>G) LRBA (c.4462-13T>A)	Heterozygous Heterozygous	CVID	0.996763	Female	No	-	-	-	-	-	-	-	-	-	-	-	-	-	-	-	-	No
40	Male	BTK (c.240G>A)	Hemizygous	XLA	0.998959	Male	No	-	-	-	-	-	-	-	-	-	-	-	-	-	-	-	-	No
41	Female	PRKDC (c.6334_6336delGAG) PRKDC (c.1982T>G)	Heterozygous Heterozygous	T-B-NK+ SCID	0.996479	Female	Yes	-	-	MEFV	c.443A>T	0.00007154	Heterozygous	-	-	-	-	-	-	-	-	-	MEFV c.443A>T	No
42	Male	CD3E (c.173delT)	Homozygous	T-B+NK+ SCID	0.999019	Male	No	-	-	AIRE AIRE TERT	c.977C>A c.977C>T c.604G>A	- 0.000008355 0.0002996	Heterozygous Heterozygous Heterozygous	-	-	-	-	-	-	-	-	-	AIRE c.977 C>T TERT c.604G>A	No
43	Female	CD247 (c.43-44delCA)	Homozygous	CD3 deficiency	0.996581	Female	Yes	-	-	-	-	-	-	-	-	-	-	-	-	-	-	-	-	No
44	Male	CD3D (c.-1G>T)	Homozygous	T-B+NK+ SCID	0.998219	Male	Yes	TERT ATM	CN Loss CN Loss	SERPING1	c.5C>T	0.001193	Heterozygous	-	-	-	-	-	-	-	-	-	SERPING1 c.5 C>T	No
45	Male	UNG (c.636_638delCTC)	Homozygous	HIGM syndrome	0.999007	Male	Yes	-	-	-	-	-	-	-	-	-	-	-	-	-	-	-	-	No
46	Male	IKBKG (c.1093C>T)	Hemizygous	NEMO deficiency	0.999171	Male	No	-	-	-	-	-	-	-	-	-	-	-	-	-	-	-	-	No
47	Female	IGHM (c.1406C>A)	Homozygous	ARA	0.996343	Female	No	-	-	-	-	-	-	-	-	-	-	-	-	-	-	-	-	No
48	Male	IL7R (c.494A>C) IL7R (c.644G>T)	Heterozygous Heterozygous	T-B+NK+SCID	0.998386	Male	No	-	-	-	-	-	-	-	-	-	-	-	-	-	-	-	-	No
49	Female	TAP1 (c.2104_2105insC)	Homozygous	Bare lymphocyte syndrome	0.996139	Female	Yes	-	-	-	-	-	-	-	-	-	-	-	-	-	-	-	-	No
50	Male	FAS (c.657delA)	Heterozygous	ALPS	0.998113	Male	No	-	-	-	-	-	-	-	-	-	-	-	-	-	-	-	-	No
51	Female	RFX5 (c.616G>C)	Homozygous	MHC class II deficiency	0.996232	Female	Yes	-	-	SLC5A1 WAS WAS	c.35C>T c.391delG c.391G>A	0.001024 - 0.002644	Heterozygous Heterozygous Heterozygous	-	-	-	-	-	-	-	-	-	No DNA available	No
52	Female	PNP (c.520G>C)	Homozygous	CID	0.996219	Female	Yes	-	-	-	-	-	-	-	-	-	-	-	-	-	-	-	-	No
53	Male	ZAP70 (c.1422C>A) ZAP70 (c.1747C>T)	Heterozygous Heterozygous	ZAP70 deficiency	0.998347	Male	No	-	-	-	-	-	-	-	-	-	-	-	-	-	-	-	-	No
54	Male	IL2RG (c.744_745delCA)	Hemizygous	T-B+NK-SCID	0.99736	Male	No	-	-	-	-	-	-	-	-	-	-	-	-	-	-	-	-	No
55	Male	PIK3CD (c.2785C>T)	Heterozygous	APDS	0.998155	Male	No	-	-	-	-	-	-	-	-	-	-	-	-	-	-	-	-	No
56	Female	CD3E (c.173delT)	Homozygous	T-B+NK+SCID	0.99567	Female	Yes	-	-	PRF1	c.82C>T	0.001103	Heterozygous	-	-	-	-	-	-	-	-	-	PRF1 c.82C>T	No
57	Female	CD40 (c.452_454delTCT)	Homozygous	CD40 deficiency	0.995684	Female	Yes	-	-	UNC13D TNFRSF13B	c.2341G>A c.260T>A	0.001506 0.0004278	Heterozygous Heterozygous	-	-	-	-	-	-	-	-	-	UNC13D variant technical failure TNFRSF13B c.260T>A	No
58	Male	RAG2 (c.1019C>A)	Homozygous	SCID	0.997734	Male	Yes	ATM	CN Loss	SLC29A3	c.1157G>A	2.122e-05	Heterozygous	-	-	-	-	-	-	-	-	-	SLC29A3 c.1157G>A	No
59	Male	RFXANK (c.232C>T)	Homozygous	SCID	0.997687	Male	Yes	-	-	RAG2	c.644C>T	0.002956	Heterozygous	-	-	-	-	-	-	-	-	-	RAG2 c.644C>T	No
60	Male	PIK3R1 (c.1692C>G)	Heterozygous	APDS	0.998465	Male	No	-	-	-	-	-	-	-	-	-	-	-	-	-	-	-	-	No
Abbreviations: EDA-ID: Ectodermal dysplasia and immunodeficiency; XLP: X-linked lymphoproliferative disease; XLA: X-linked agammaglobulinemia; CVID: Common variable immunodeficiency; SCID: Severe combined immunodeficiency; ARA: Autosomal recessive agammaglobulinemia; MSMD: Mendelian susceptibility to mycobaceterial diseases; WAS: Wiskott-Aldrich syndrome; APECED: Autoimmune-poly-endocrinopathy-ca…
