# Supplementary material for: Rapid Low-Cost Microarray-Based Genotyping for Genetic Screening in Primary Immunodeficiency
Source: Front Immunol. 2020 Apr 15;11:614. doi: 10.3389/fimmu.2020.00614 (PMC7179678; doi:10.3389/fimmu.2020.00614)
Supplement: Supplementary file 2 [file Table_2.xlsx]

## Sheet: Table E2 Previously undiagnosed
Table E2: Results on the 35 PID patients that did not have a genetic diagnosis
Molecular diagnosis by conventional methods					FIRST RUN of GSA array									SECOND RUN of GSA array									Validation of novel SNV
					CNV Analysis (PID Genes Only)					SNV Analysis				CNV Analysis (PID Genes Only)						SNV Analysis
Sample ID	Gender	Clinical diagnosis	Zygosity	Conventional diagnostics	Call Rate	Gender called By Array	Consanguinity	Gene Symbol	Event	Gene Symbol	Nucleotide Change	gnomAD frequency	Zygosity	Call Rate	Gender called By Array	Consanguinity	Gene Symbol	Event	Gene Symbol	Nucleotide Change	gnomAD frequency	Zygosity	Sanger validated	Included in Diagnostic Yield
1	Female	CD4 lymphopenia RAG1 (c.2275C>T)	Heterozygous	Flow cytometry, sanger sequencing of RAG gene	0.996167	Female	No	-	-	RAG1 TNFRSF13B	c.2275C>T c.512T>G	0.000003978 0.0001063	Heterozygous Heterozygous	0.996061	Female	No	ATM	CN Loss	RAG1 TNFRSF13B	c.2275C>T c.512T>G	0.000003978 0.0001063	Heterozygous Heterozygous	TNFRSF13B c.512T>G	No
2	Female	Omenn syndrome RAG1 (c.2209C>T)	Heterozygous	Flow cytometry, sanger sequencing of RAG, Artemis, ADA gene	0.995782	Female	Yes	-	-	NLRP3	c.943A>G	0.0002302	Heterozygous	-	-	-	-	-	-	-	-	-	NLRP3 c.943A>G	No
3	Female	HIGM UNG (c.392delC)	Heterozygous	Flow cytomery, sanger sequencing of UNG gene	0.996843	Female	No	-	-	UNG ELANE	c.392delC c.367-8C>A	- -	Heterozygous Heterozygous	0.9962	Female	No	-	-	ELANE	c.367-8C>A	-	Heterozygous	ELANE c.367-9insAC	No
4	Male	ZAP70 (c.1504_1505insGC)	Heterozygous	ZAP70 deficiency	0.997869	Male	Yes	-	-	-	-	-	-	-	-	-	-	-	-	-	-	-	-	No
5	Male	JAK3 (c.2518C>T)	Heterozygous	Immunodeficiency	0.997125	Male	No	-	-	-	-	-	-	-	-	-	-	-	-	-	-	-	-	No
6	Female	RFX5 (c.1226C>G)	Heterozygous	MHC class II deficiency	0.995632	Female	No	-	-	-	-	-	-	-	-	-	-	-	-	-	-	-	-	No
7	Female	DCLRE1C (c.512C>G)	Heterozygous	Omenn syndrome	0.995264	Female	Yes	-	-	-	-	-	-	-	-	-	-	-	-	-	-	-	-	No
8	Male	SCID / Omenn Syndrome	-	Flow cytometry, sanger sequencing of RAG, Artemis gene	0.997302	Male	No	-	Monosomy 7	RNASEH2B	c.529G>A	0.001365	Heterozygous	0.99759	Male	No	-	Monosomy 7	RNASEH2B	c.529G>A	0.001365	Heterozygous	RNASEH2B c.529G>A	Yes
9	Female	Mucocutaneous candidiasis	-	Flow cytomery, sanger sequencing of JAK3, IL7RA gene	0.996276	Female	No	-	-	STAT1	c.1154C>T	-	Heterozygous	0.984063	Female	No	-	-	STAT1	c.1154C>T	-	Heterozygous	STAT1 c.1154C>T	Yes
10	Male	Neutropenia with neurological impairment	-	Flow cytometry, sanger sequencing of IL2RG, JAK3 gene	0.997901	Male	Yes	-	-	VPS45	c.712G>A	8.228e-06	Homozygous	0.996353	Male	Yes	-	-	VPS45	c.712G>A	0.000008228	Homozygous	VSP45 c.712G>A	Yes
11	Female	WHIM syndrome	-	Flow cytometry, sanger sequencing of RAG1, RAG2, Artemis, XLF, LIG4 gene	0.996738	Female	No	-	-	CXCR4	c.1000C>T	-	Heterozygous	0.995415	Female	No	-	-	CXCR4	c.1000C>T	-	Heterozygous	CXCR4 c.1012C>T	Yes
12	Male	MDS, JMML, BMF, ID	-	Sanger sequencing of LIG4 gene	0.997343	Male	Yes	-	Monosomy 7	-	-	-	-	0.997984	Male	Yes	-	Monosomy 7	-	-	-	-	-	Yes
13	Male	Chronic neutrophilic leukemia	-	Flow cytometry, sanger sequencing of CIITA gene	0.997272	Male	Yes	-	-	CSF3R	c.686C>A	1.269e-05	Heterozygous	0.998296	Male	Yes	-	-	CSF3R	c.686C>A	0.00001269	Heterozygous	CSF3R c.686C>A	Yes
14	Female	Omenn Syndrome	-	Flow cytometry, sanger sequencing of RAG1, RAG2, IL2RG gene	0.996309	Female	No	-	-	IKBKG	c.549G>C	-	Heterozygous	0.995623	Female	No	SMARCAL1	CN Gain	IKBKG	c.549G>C	-	Heterozygous	No DNA	Yes
15	Male	Omenn Syndrome	-	Flow cytometry, sanger sequencing of ZAP70, RAG1, RAG2 gene	0.996827	Male	Yes	-	-	TINF2 UNC13D	c.734C>A c.610A>G	0.001009 0.0006789	Heterozygous Heterozygous	-	-	-	-	-	-	-	-	-	TINF2 c.734C>A UNC13D c.610A>G	No
16	Female	ALPS	-	Sanger sequencing of FAS, FASL gene	0.996247	Female	No	-	-	TNFRSF13B CARD14 CFI	c.215G>A c.205C>T c.1534+5G>T	0.002046 0.0001731 0.008660	Heterozygous Heterozygous Heterozygous	-	-	-	-	-	-	-	-	-	TNFRSF13B c.215G>A CARD14 variant not validated CFI c.1560+5C>T	Yes
17	Female	Omenn syndrome	-	Flow cytometry, sanger sequencing of RAG, CORO1A gene	0.996491	Female	No	-	-	CFH	c.2695T>G	-	Heterozygous	-	-	-	-	-	-	-	-	-	CFH c.2695 T>C	No
18	Female	SCID suspected LIG4 deficiency	-	Flow cytometry, sanger sequencing of LIG4, XLF gene, clonogenic cell survival assay	0.995784	Female	No	-	-	LPIN2	c.540_541delAT	-	Heterozygous	-	-	-	-	-	-	-	-	-	LPIN2 c.540A>C	No
19	Male	T- B- SCID	-	Flow cytometry, sanger sequencing of RAG, CIITA gene	0.996801	Male	Yes	-	-	PRSS1	c.200+1G>A	0.004579	Heterozygous	-	-	-	-	-	-	-	-	-	PRSS1 c.200+1G>A	No
20	Male	CID	-	Flow cytometry, sanger sequencing of CD8A, ZAP70 gene	0.997357	Male	Yes	-	-	APOB	c.3383G>A	0.003944	Heterozygous	-	-	-	-	-	-	-	-	-	APOB c.3383G>A	No
21	Female	T- B- SCID	-	Flow cytometry, sanger sequencing of RAG1, RAG2, Artemis gene	0.995652	Female	No	-	-	-	-	-	-	-	-	-	-	-	-	-	-	-	-	No
22	Female	SCID suspected LIG4 deficiency	-	Sanger sequencing of LIG4 gene	0.99478	Female	Yes	ATM TBK1 MSH6, FBXO11	CN Loss CN Loss CN Loss	-	-	-	-	-	-	-	-	-	-	-	-	-	-	No
23	Female	T- B+ SCID	-	Flow cytometry, sanger sequencing of IL7RA, JAK3 gene	0.996378	Female	No	-	-	CFHR5	c.486dupA	-	Heterozygous	-	-	-	-	-	-	-	-	-	CFHR5 c.486dupA	No
24	Male	T- B+ SCID	-	Flow cytometry, sanger sequencing of RAG, Artemis, CTLA4 gene	0.998602	Male	No	-	-	RAB27A	c.259G>C	0.0001168	Heterozygous	-	-	-	-	-	-	-	-	-	RAB27A c.259G>C	No
25	Male	T- B- SCID	-	Flow cytometry, sanger sequencing of RAG gene	0.99716	Male	No	-	-	C8A	c.1331G>A	0.003521	Heterozygous	-	-	-	-	-	-	-	-	-	C8A c.1331 G>A	No
26	Male	Omenn Syndrome	-	Flow cytometry, sanger sequencing of RAG gene	0.998904	Male	No	-	-	VPS13B	c.1768G>A	0.0008347	Heterozygous	-	-	-	-	-	-	-	-	-	VSP13B c.1768 G>A	No
27	Female	SCID	-	Flow cytometry, sanger sequencing of LIG4, XLF gene	0.996254	Female	Yes	-	-	-	-	-	-	-	-	-	-	-	-	-	-	-	-	No
28	Male	T-B-NK- SCID	-	Flow cytometry, sanger sequencing of RAG, IL2RG, IL7RA, ADA gene	0.998541	Male	No	-	-	-	-	-	-	-	-	-	-	-	-	-	-	-	-	No
29	Female	T- B- SCID	-	Sanger sequencing ofRAG, Artemis gene	0.99602	Female	Yes	-	-	-	-	-	-	-	-	-	-	-	-	-	-	-	-	No
30	Male	SCID	-	Flow cytometry, sanger sequencing of JAK3, IL2RG, RAG1, RAG2 gene	0.997679	Male	No	-	-	-	-	-	-	-	-	-	-	-	-	-	-	-	-	No
31	Male	T- B- SCID	-	Flow cytometry, sanger sequencing of IL2RG, RAG1, RAG2, Artemis gene	0.996859	Male	No	-	-	-	-	-	-	-	-	-	-	-	-	-	-	-	-	No
32	Male	Suspected CTLA-4 deficiency	-	Sanger sequencing of CTLA-4 gene	0.997833	Male	No	-	-	-	-	-	-	-	-	-	-	-	-	-	-	-	-	No
33	Male	T- B+ SCID	-	Flow cytometry, sanger sequencing of IL2RG, JAK3, IL7RA gene	0.998299	Male	Yes	-	-	-	-	-	-	-	-	-	-	-	-	-	-	-	-	No
34	Female	T- B+ SCID	-	Flow cytometry, sanger sequencing of LIG4, ZAP70, XLF gene	0.996549	Female	No	-	-	-	-	-	-	-	-	-	-	-	-	-	-	-	-	No
35	Female	T- B+ SCID	-	Sanger sequencing ofZAP70, ADA gene	0.994382	Female	No	ATM	CN Loss	-	-	-	-	-	-	-	-	-	-	-	-	-	-	No
Abbreviations: HIGM: Hyper IgM; SCID: Severe combined immunodeficiency; WHIM: Warts, hypogammagloulinemia, immunodeficiency and myelokathexis; MDS: Myelodysplastic syndrome; JMML: Juvenile myelomonocytic leukemia; BMF: Bone marrow failure; ID: Immunodeficiency; ALPS: Activated lymphoproliferative syndrome; CID: Combined immunodeficiency;
